# Supplementary material for: Linking community assembly and structure across scales in a wild mouse parasite community
Source: Ecol Evol. 2019 Dec 9;9(24):13752–63. doi: 10.1002/ece3.5785 (PMC6953566; doi:10.1002/ece3.5785)
Supplement: Supplementary file 5 [file ECE3-9-13752-s005.xlsx]

## Sheet: Sheet1
	Models:	Completely random			Row totals contstant			Column totals constant
Year	Matrix Temperature	SES	mean	p-value	SES	mean	p-value	SES	mean	p-value
2009-11	18.448	77.248	9.812	0.0099	337.08	9.812	0.0099	-0.072	18.466	0.96
2009	19.579	35.6609	10.72	0.0099	111.929	10.572	0.0099	-0.951	19.99	0.327
2010	23.059	45.649	12.54	0.0099	118.386	12.45	0.0099	-0.768	23.529	0.426
2011	14.596	42.992	7.55	0.0099	111.936	7.7	0.0099	-0.246	14.66	0.703
2012	18.085	25.135	11	0.0099	64.278	10.955	0.0099	0.187	17.096	0.7822
Adults (2009-11)	8.465	64.468	11.504	0.0099	263.503	11.499	0.0099	0.19601	22.201	0.8812
Young (2009-11)	4.476	50.132	7.277	0.0099	104.08	7.291	0.0099	0.0279	14.328	0.9208
